# Supplementary material for: Using natural language processing to facilitate the harmonisation of mental health questionnaires: a validation study using real-world data
Source: BMC Psychiatry. 2024 Jul 24;24:530. doi: 10.1186/s12888-024-05954-2 (PMC11267737; doi:10.1186/s12888-024-05954-2)
Supplement: Supplementary file 2 — Supplementary Material 2. [file 12888_2024_5954_MOESM2_ESM.xlsx]

## Sheet: Cosine
Table S3 Results from Walktrap analysis - cosine network
Measure	Node name	Question content	Cluster	Cluster description
Patient Health Questionnaire (PHQ-9)	PHQ1	Little interest or pleasure in doing things?	2	Worry and anhedonia
	PHQ2	Feeling down, depressed, or hopeless?	4	Other affect/distress
	PHQ3	Trouble falling or staying asleep, or sleeping too much?	3	Sleep and agitation
	PHQ4	Feeling tired or having little energy?	3	Sleep and agitation
	PHQ5	Poor appetite or overeating?	3	Sleep and agitation
	PHQ6	Feeling bad about yourself - or that you are a failure or have let yourself or your family down?	3	Sleep and agitation
	PHQ7	Trouble concentrating on things, such as reading the newspaper or watching television?	3	Sleep and agitation
	PHQ8	Moving or speaking so slowly that other people could have noticed? Or the opposite - being so fidgety or restless that you have been moving around a lot more than usual?	4	Other affect/distress
	PHQ9	Thoughts that you would be better off dead, or of hurting yourself in some way?	4	Other affect/distress
Generalized Anxiety Disorder Scale (GAD-7)	GAD1	Feeling nervous, anxious or on edge?	4	Other affect/distress
	GAD2	Not being able to stop or control worrying?	2	Worry and anhedonia
	GAD3	Worrying too much about different things?	2	Worry and anhedonia
	GAD4	Trouble relaxing?	3	Sleep and agitation
	GAD5	Being so restless that it is hard to sit still?	3	Sleep and agitation
	GAD6	Becoming easily annoyed or irritable?	4	Other affect/distress
	GAD7	Feeling afraid as if something awful might happen?	4	Other affect/distress
International Depression Questionnaire (IDQ)	IDQ1	Felt down or depressed for most of the day?	4	Other affect/distress
	IDQ2	Experienced less interest or pleasure from normal activities for most of the day?	2	Worry and anhedonia
	IDQ3	Have had difficulty concentrating?	3	Sleep and agitation
	IDQ4	Had feelings of worthlessness or guilt?	4	Other affect/distress
	IDQ5	Felt hopeless?	4	Other affect/distress
	IDQ6	Had recurrent thoughts of death or suicide?	4	Other affect/distress
	IDQ7	Have had changes in appetite or sleep?	3	Sleep and agitation
	IDQ8	Moved slower or felt more restless?	3	Sleep and agitation
	IDQ9	Experienced reduced energy or fatigue?	3	Sleep and agitation
International Anxiety Questionnaire (IAQ)	IAQ1	Felt nervous or anxious?	4	Other affect/distress
	IAQ2	Worried a lot about different things?	2	Worry and anhedonia
	IAQ3	Felt physically tense or agitated?	4	Other affect/distress
	IAQ4	Felt your heart racing, difficulty breathing, stomach discomfort, or dry mouth?	4	Other affect/distress
	IAQ5	Felt “on edge”?	4	Other affect/distress
	IAQ6	Had difficulty concentrating?	3	Sleep and agitation
	IAQ7	Been easily annoyed by different things?	4	Other affect/distress
	IAQ8	Experienced sleep disturbances?	3	Sleep and agitation
International Trauma Questionnaire (ITQ)	PTSD1	Having upsetting dreams that replay part of the experience or are clearly related to the experience?	1	Re-experiencing/avoidance
	PTSD2	Having powerful images or memories that sometimes come into your mind in which you feel the experience is happening again in the here and now?	1	Re-experiencing/avoidance
	PTSD3	Avoiding internal reminders of the experience (for example, thoughts, feelings, or physical sensations)?	1	Re-experiencing/avoidance
	PTSD4	Avoiding external reminders of the experience (for example, people, places, conversations, objects, activities, or situations)?	1	Re-experiencing/avoidance
	PTSD5	Being “super-alert”, watchful, or on guard?	4	Other affect/distress
	PTSD6	Feeling jumpy or easily startled?	4	Other affect/distress

## Sheet: Corr
Table S4 Results from Walktrap analysis - bivariate correlation network
Measure	Node name	Question content	Cluster	Cluster description
Patient Health Questionnaire (PHQ-9)	PHQ1	Little interest or pleasure in doing things?	1	Other
	PHQ2	Feeling down, depressed, or hopeless?	1	Other
	PHQ3	Trouble falling or staying asleep, or sleeping too much?	1	Other
	PHQ4	Feeling tired or having little energy?	1	Other
	PHQ5	Poor appetite or overeating?	1	Other
	PHQ6	Feeling bad about yourself - or that you are a failure or have let yourself or your family down?	1	Other
	PHQ7	Trouble concentrating on things, such as reading the newspaper or watching television?	1	Other
	PHQ8	Moving or speaking so slowly that other people could have noticed? Or the opposite - being so fidgety or restless that you have been moving around a lot more than usual?	2	PTSD, self-harm
	PHQ9	Thoughts that you would be better off dead, or of hurting yourself in some way?	2	PTSD, self-harm
Generalized Anxiety Disorder Scale (GAD-7)	GAD1	Feeling nervous, anxious or on edge?	1	Other
	GAD2	Not being able to stop or control worrying?	1	Other
	GAD3	Worrying too much about different things?	1	Other
	GAD4	Trouble relaxing?	1	Other
	GAD5	Being so restless that it is hard to sit still?	1	Other
	GAD6	Becoming easily annoyed or irritable?	1	Other
	GAD7	Feeling afraid as if something awful might happen?	1	Other
International Depression Questionnaire (IDQ)	IDQ1	Felt down or depressed for most of the day?	1	Other
	IDQ2	Experienced less interest or pleasure from normal activities for most of the day?	1	Other
	IDQ3	Have had difficulty concentrating?	1	Other
	IDQ4	Had feelings of worthlessness or guilt?	1	Other
	IDQ5	Felt hopeless?	1	Other
	IDQ6	Had recurrent thoughts of death or suicide?	2	PTSD, self-harm
	IDQ7	Have had changes in appetite or sleep?	1	Other
	IDQ8	Moved slower or felt more restless?	1	Other
	IDQ9	Experienced reduced energy or fatigue?	1	Other
International Anxiety Questionnaire (IAQ)	IAQ1	Felt nervous or anxious?	1	Other
	IAQ2	Worried a lot about different things?	1	Other
	IAQ3	Felt physically tense or agitated?	1	Other
	IAQ4	Felt your heart racing, difficulty breathing, stomach discomfort, or dry mouth?	1	Other
	IAQ5	Felt “on edge”?	1	Other
	IAQ6	Had difficulty concentrating?	1	Other
	IAQ7	Been easily annoyed by different things?	1	Other
	IAQ8	Experienced sleep disturbances?	1	Other
International Trauma Questionnaire (ITQ)	PTSD1	Having upsetting dreams that replay part of the experience or are clearly related to the experience?	2	PTSD, self-harm
	PTSD2	Having powerful images or memories that sometimes come into your mind in which you feel the experience is happening again in the here and now?	2	PTSD, self-harm
	PTSD3	Avoiding internal reminders of the experience (for example, thoughts, feelings, or physical sensations)?	2	PTSD, self-harm
	PTSD4	Avoiding external reminders of the experience (for example, people, places, conversations, objects, activities, or situations)?	2	PTSD, self-harm
	PTSD5	Being “super-alert”, watchful, or on guard?	2	PTSD, self-harm
	PTSD6	Feeling jumpy or easily startled?	2	PTSD, self-harm

## Sheet: LASSO
Table S5 Results from Walktrap analysis -LASSO network
Measure	Node name	Question content	Cluster	Cluster description
Patient Health Questionnaire (PHQ-9)	PHQ1	Little interest or pleasure in doing things?	4	Negative affect
	PHQ2	Feeling down, depressed, or hopeless?	4	Negative affect
	PHQ3	Trouble falling or staying asleep, or sleeping too much?	5	Sleep, fatigue, appetite
	PHQ4	Feeling tired or having little energy?	5	Sleep, fatigue, appetite
	PHQ5	Poor appetite or overeating?	5	Sleep, fatigue, appetite
	PHQ6	Feeling bad about yourself - or that you are a failure or have let yourself or your family down?	4	Negative affect
	PHQ7	Trouble concentrating on things, such as reading the newspaper or watching television?	3	Concentration
	PHQ8	Moving or speaking so slowly that other people could have noticed? Or the opposite - being so fidgety or restless that you have been moving around a lot more than usual?	2	Self-harm / restlessness
	PHQ9	Thoughts that you would be better off dead, or of hurting yourself in some way?	2	Self-harm / restlessness
Generalized Anxiety Disorder Scale (GAD-7)	GAD1	Feeling nervous, anxious or on edge?	6	Anxiety
	GAD2	Not being able to stop or control worrying?	6	Anxiety
	GAD3	Worrying too much about different things?	6	Anxiety
	GAD4	Trouble relaxing?	6	Anxiety
	GAD5	Being so restless that it is hard to sit still?	2	Self-harm / restlessness
	GAD6	Becoming easily annoyed or irritable?	6	Anxiety
	GAD7	Feeling afraid as if something awful might happen?	6	Anxiety
International Depression Questionnaire (IDQ)	IDQ1	Felt down or depressed for most of the day?	4	Negative affect
	IDQ2	Experienced less interest or pleasure from normal activities for most of the day?	4	Negative affect
	IDQ3	Have had difficulty concentrating?	3	Concentration
	IDQ4	Had feelings of worthlessness or guilt?	4	Negative affect
	IDQ5	Felt hopeless?	4	Negative affect
	IDQ6	Had recurrent thoughts of death or suicide?	2	Self-harm / restlessness
	IDQ7	Have had changes in appetite or sleep?	5	Sleep, fatigue, appetite
	IDQ8	Moved slower or felt more restless?	5	Sleep, fatigue, appetite
	IDQ9	Experienced reduced energy or fatigue?	5	Sleep, fatigue, appetite
International Anxiety Questionnaire (IAQ)	IAQ1	Felt nervous or anxious?	6	Anxiety
	IAQ2	Worried a lot about different things?	6	Anxiety
	IAQ3	Felt physically tense or agitated?	6	Anxiety
	IAQ4	Felt your heart racing, difficulty breathing, stomach discomfort, or dry mouth?	6	Anxiety
	IAQ5	Felt “on edge”?	6	Anxiety
	IAQ6	Had difficulty concentrating?	3	Concentration
	IAQ7	Been easily annoyed by different things?	6	Anxiety
	IAQ8	Experienced sleep disturbances?	5	Sleep, fatigue, appetite
International Trauma Questionnaire (ITQ)	PTSD1	Having upsetting dreams that replay part of the experience or are clearly related to the experience?	1	PTSD
	PTSD2	Having powerful images or memories that sometimes come into your mind in which you feel the experience is happening again in the here and now?	1	PTSD
	PTSD3	Avoiding internal reminders of the experience (for example, thoughts, feelings, or physical sensations)?	1	PTSD
	PTSD4	Avoiding external reminders of the experience (for example, people, places, conversations, objects, activities, or situations)?	1	PTSD
	PTSD5	Being “super-alert”, watchful, or on guard?	1	PTSD
	PTSD6	Feeling jumpy or easily startled?	1	PTSD
