# Supplementary material for: Using natural language processing to facilitate the harmonisation of mental health questionnaires: a validation study using real-world data
Source: BMC Psychiatry. 2024 Jul 24;24:530. doi: 10.1186/s12888-024-05954-2 (PMC11267737; doi:10.1186/s12888-024-05954-2)
Supplement: Supplementary file 3 — Supplementary Material 3. [file 12888_2024_5954_MOESM3_ESM.csv]

Supplementary File 2. Correlaiton and cosine coefficients for item pairs
	from	to	spearman	cosine	sample
1	1	10	0.719538559	0.61149627	1
2	1	11	0.719244021	0.445720732	1
3	1	12	0.731182941	0.711875081	1
4	1	13	0.665979411	0.571581244	1
5	1	14	0.703580795	0.511955619	1
6	1	15	0.709961188	0.297138691	1
7	1	16	0.691486691	0.50184983	1
8	1	17	0.608636306	0.259960353	1
9	1	18	0.738485659	0.37026453	1
10	1	19	0.798613012	0.879561961	1
11	1	2	0.824578169	0.496798843	1
12	1	20	0.573991369	0.572757006	2
13	1	21	0.628075543	0.655307412	2
14	1	22	0.625625193	0.354875147	2
15	1	23	0.718334673	0.681931853	2
16	1	24	0.683265023	0.334293664	1
17	1	25	0.587003714	0.53709048	1
18	1	26	0.600920196	0.465757042	2
19	1	27	0.704853475	0.660870075	1
20	1	28	0.713992086	0.404461652	1
21	1	29	0.707630359	0.424596488	1
22	1	3	0.745340878	0.359472722	1
23	1	30	0.681989565	0.414205402	2
24	1	31	0.636786179	0.489094317	1
25	1	32	0.674674903	0.539687932	1
26	1	33	0.677043543	0.426034749	2
27	1	34	0.562673826	0.265443861	1
28	1	35	0.573760677	0.34841758	1
29	1	36	0.583868722	0.335268021	1
30	1	37	0.573185499	0.205475241	1
31	1	38	0.557325407	0.340345562	1
32	1	39	0.636484228	0.54087007	2
33	1	4	0.762497555	0.530953705	1
34	1	5	0.786079462	0.51049453	1
35	1	6	0.637573254	0.456329554	1
36	1	7	0.685705495	0.376291752	1
37	1	8	0.689346286	0.570112944	1
38	1	9	0.709713777	0.472501397	1
39	10	11	0.832041425	0.598581076	1
40	10	12	0.79159927	0.783895969	1
41	10	13	0.681980609	0.479648799	1
42	10	14	0.77158662	0.596368313	1
43	10	15	0.718189686	0.525273919	1
44	10	16	0.730037744	0.465720415	1
45	10	17	0.654214034	0.286462128	1
46	10	18	0.635456902	0.398749232	1
47	10	19	0.683160165	0.619822502	1
48	10	20	0.557799891	0.408624798	2
49	10	21	0.622994618	0.525881469	1
50	10	22	0.574678951	0.324954093	1
51	10	23	0.662844971	0.432742596	1
52	10	24	0.634256972	0.334180951	1
53	10	25	0.518217728	0.468021423	1
54	10	26	0.520103319	0.297102869	1
55	10	27	0.790776724	0.935302317	1
56	10	28	0.71758966	0.5694502	2
57	10	29	0.7201673	0.57139492	1
58	10	30	0.682095897	0.43315351	2
59	10	31	0.592506612	0.421696216	1
60	10	32	0.658876964	0.487100035	1
61	10	33	0.676302312	0.603334785	1
62	10	34	0.541265749	0.322307646	2
63	10	35	0.52759151	0.311759412	1
64	10	36	0.532971311	0.396995604	1
65	10	37	0.53499029	0.243061751	1
66	10	38	0.553356973	0.320354581	1
67	10	39	0.615650349	0.739783227	1
68	11	12	0.797893464	0.403386265	1
69	11	13	0.700250778	0.218152732	1
70	11	14	0.768447682	0.384991586	1
71	11	15	0.736362972	0.392611802	1
72	11	16	0.742656779	0.549203038	1
73	11	17	0.664513084	0.272827476	1
74	11	18	0.650074509	0.417695761	1
75	11	19	0.694097789	0.394778132	1
76	11	20	0.579238669	0.39728111	1
77	11	21	0.636562997	0.37114495	1
78	11	22	0.584350199	0.283816844	1
79	11	23	0.662554174	0.354495466	1
80	11	24	0.645962991	0.486450672	1
81	11	25	0.523564609	0.355423033	1
82	11	26	0.530254527	0.33121562	1
83	11	27	0.759833137	0.630946398	1
84	11	28	0.747915897	0.704150915	1
85	11	29	0.781510933	0.952803373	2
86	11	30	0.703998518	0.419485033	1
87	11	31	0.594168487	0.348505676	1
88	11	32	0.667264006	0.413966745	1
89	11	33	0.681486738	0.596002758	1
90	11	34	0.554779136	0.303950131	1
91	11	35	0.550084734	0.327687114	2
92	11	36	0.551927928	0.339834332	1
93	11	37	0.560213305	0.351519525	1
94	11	38	0.557477792	0.280812591	1
95	11	39	0.631242494	0.3881163	1
96	12	13	0.740208471	0.61200738	1
97	12	14	0.822267411	0.624580622	1
98	12	15	0.777863928	0.567862451	2
99	12	16	0.777088179	0.543509483	2
100	12	17	0.682535488	0.329772621	1
101	12	18	0.668259232	0.351351857	2
102	12	19	0.708985725	0.705465198	1
103	12	20	0.590640842	0.460185051	1
104	12	21	0.658899534	0.579393566	1
105	12	22	0.619369811	0.321879953	2
106	12	23	0.692510148	0.539981961	1
107	12	24	0.693420383	0.321423501	1
108	12	25	0.585779478	0.509136021	1
109	12	26	0.580867827	0.300893188	1
110	12	27	0.762568182	0.741555095	1
111	12	28	0.73223608	0.40522027	1
112	12	29	0.730846583	0.345429957	2
113	12	30	0.732008911	0.44745335	1
114	12	31	0.658562466	0.453947484	1
115	12	32	0.722621	0.607652545	1
116	12	33	0.699053095	0.49117589	1
117	12	34	0.564637016	0.349970341	1
118	12	35	0.574181044	0.341514975	2
119	12	36	0.601002285	0.444286764	1
120	12	37	0.592483304	0.263147891	2
121	12	38	0.57988053	0.27455318	2
122	12	39	0.674734512	0.68355608	1
123	13	14	0.770895802	0.41824913	1
124	13	15	0.727750733	0.295853019	2
125	13	16	0.67557302	0.309717953	1
126	13	17	0.64141285	0.398516893	1
127	13	18	0.643625885	0.202334106	2
128	13	19	0.651917416	0.533088803	1
129	13	20	0.554684148	0.433950007	1
130	13	21	0.58035303	0.512176692	1
131	13	22	0.609350732	0.399316728	1
132	13	23	0.644344424	0.475912452	1
133	13	24	0.657324165	0.145498589	1
134	13	25	0.621281409	0.464845717	1
135	13	26	0.605832109	0.35120827	1
136	13	27	0.685806359	0.519637227	1
137	13	28	0.675410986	0.206550941	2
138	13	29	0.670287072	0.184810624	2
139	13	30	0.661120653	0.230134904	1
140	13	31	0.669931436	0.308684707	1
141	13	32	0.635554834	0.345241934	1
142	13	33	0.67268356	0.387732208	1
143	13	34	0.597889071	0.347011089	1
144	13	35	0.620191431	0.366568744	2
145	13	36	0.634631763	0.470844001	1
146	13	37	0.629073105	0.293859601	1
147	13	38	0.593334449	0.220224559	1
148	13	39	0.673255013	0.496384412	1
149	14	15	0.775088102	0.40845716	1
150	14	16	0.768815149	0.475658447	1
151	14	17	0.669065401	0.228121564	1
152	14	18	0.665149068	0.368601918	1
153	14	19	0.691436197	0.544801354	1
154	14	20	0.574073362	0.373653233	1
155	14	21	0.627588655	0.398334503	1
156	14	22	0.60390721	0.204348743	1
157	14	23	0.68849684	0.456238389	1
158	14	24	0.676329353	0.258120835	1
159	14	25	0.578709626	0.393104076	1
160	14	26	0.584907964	0.358843982	1
161	14	27	0.770382777	0.632558227	1
162	14	28	0.717108035	0.38929525	1
163	14	29	0.723849483	0.379421055	1
164	14	30	0.723326921	0.419428676	2
165	14	31	0.656413896	0.399690449	2
166	14	32	0.692991983	0.434450507	1
167	14	33	0.713411966	0.512516558	1
168	14	34	0.571876439	0.29403463	2
169	14	35	0.579738253	0.36499998	1
170	14	36	0.601952472	0.38834089	2
171	14	37	0.60412081	0.274698555	2
172	14	38	0.599692139	0.375684112	1
173	14	39	0.687453653	0.525443673	2
174	15	16	0.767050303	0.362019002	1
175	15	17	0.69092524	0.422901154	1
176	15	18	0.689041371	0.320024788	1
177	15	19	0.690347352	0.274999142	1
178	15	20	0.595240583	0.340302706	1
179	15	21	0.666346319	0.369337291	1
180	15	22	0.638962183	0.246810988	1
181	15	23	0.681609686	0.174495935	1
182	15	24	0.785831975	0.620492578	1
183	15	25	0.613880409	0.338313431	1
184	15	26	0.592456662	0.101211771	1
185	15	27	0.710833223	0.438877106	2
186	15	28	0.694313823	0.495945454	1
187	15	29	0.702543958	0.354575902	2
188	15	30	0.727070391	0.573834538	1
189	15	31	0.674574871	0.385471523	1
190	15	32	0.69187824	0.284702927	1
191	15	33	0.658545666	0.208569586	1
192	15	34	0.555511967	0.357079506	1
193	15	35	0.576114865	0.250338227	1
194	15	36	0.58523891	0.30978477	1
195	15	37	0.587793696	0.245698571	2
196	15	38	0.575389719	0.18150264	2
197	15	39	0.659329284	0.408351332	2
198	16	17	0.68507434	0.216755688	1
199	16	18	0.634411434	0.460222363	1
200	16	19	0.665352979	0.388012916	1
201	16	20	0.571964974	0.392377257	1
202	16	21	0.634773356	0.316030353	1
203	16	22	0.613047964	0.244718462	2
204	16	23	0.650133175	0.418339372	2
205	16	24	0.650395832	0.351876557	1
206	16	25	0.552819136	0.564092338	1
207	16	26	0.551010408	0.280721188	1
208	16	27	0.682762231	0.457709372	1
209	16	28	0.658287836	0.490269363	1
210	16	29	0.677210508	0.563664079	1
211	16	30	0.661807693	0.272089928	1
212	16	31	0.602301486	0.393081248	1
213	16	32	0.785353339	0.792719007	2
214	16	33	0.631321126	0.394622982	1
215	16	34	0.517784072	0.277839839	2
216	16	35	0.525406499	0.329773903	1
217	16	36	0.542106336	0.362228721	1
218	16	37	0.54611641	0.353579253	1
219	16	38	0.538688828	0.386888325	2
220	16	39	0.619407036	0.522862971	1
221	17	18	0.600998114	0.055066731	1
222	17	19	0.599664003	0.195365459	1
223	17	20	0.779098604	0.558041215	1
224	17	21	0.658877403	0.450340569	1
225	17	22	0.614417738	0.220053822	1
226	17	23	0.591025659	0.112103537	2
227	17	24	0.61649014	0.209867269	1
228	17	25	0.498154467	0.254754305	2
229	17	26	0.492553458	0.050881583	1
230	17	27	0.620679187	0.290795267	2
231	17	28	0.605235423	0.312771857	1
232	17	29	0.624687668	0.249635816	1
233	17	30	0.643941187	0.449436367	1
234	17	31	0.563205196	0.517744899	1
235	17	32	0.605965593	0.199338377	1
236	17	33	0.580187921	0.292708635	1
237	17	34	0.507490615	0.468187451	1
238	17	35	0.505388201	0.237136781	1
239	17	36	0.520820923	0.317705721	1
240	17	37	0.506494743	0.243988752	1
241	17	38	0.48459403	0.059455901	1
242	17	39	0.562818468	0.273452222	1
243	18	19	0.799762638	0.317833006	1
244	18	20	0.594170002	0.317742407	1
245	18	21	0.686488122	0.46764642	1
246	18	22	0.656413329	0.323171854	1
247	18	23	0.716858055	0.289273679	1
248	18	24	0.722271176	0.433420241	1
249	18	25	0.616257071	0.368891805	2
250	18	26	0.604384182	0.258977771	1
251	18	27	0.711611084	0.423159122	1
252	18	28	0.693547437	0.368915081	1
253	18	29	0.699800479	0.416673899	2
254	18	30	0.692536611	0.375517696	1
255	18	31	0.639535366	0.356722474	1
256	18	32	0.674179876	0.450016975	2
257	18	33	0.679946786	0.282748699	2
258	18	34	0.541090807	0.149107367	1
259	18	35	0.56592816	0.295731008	2
260	18	36	0.569506332	0.378356189	1
261	18	37	0.566351476	0.385462373	1
262	18	38	0.539648726	0.375516564	2
263	18	39	0.604965279	0.457038462	1
264	19	20	0.624204645	0.515638947	1
265	19	21	0.674622858	0.589395761	2
266	19	22	0.657436753	0.339120328	2
267	19	23	0.7704287	0.768505096	1
268	19	24	0.722819269	0.293705314	1
269	19	25	0.586269713	0.463134348	1
270	19	26	0.600722772	0.480155081	1
271	19	27	0.759588397	0.693644404	1
272	19	28	0.756306014	0.382807404	1
273	19	29	0.74068297	0.388242722	1
274	19	30	0.713021833	0.445817828	2
275	19	31	0.634569723	0.464001656	2
276	19	32	0.702804302	0.468838066	1
277	19	33	0.710500203	0.513331413	1
278	19	34	0.528782709	0.250918329	1
279	19	35	0.551435169	0.329280376	1
280	19	36	0.564009447	0.330078244	1
281	19	37	0.562177904	0.186626315	1
282	19	38	0.539491681	0.317497075	2
283	19	39	0.605788435	0.50861907	2
284	2	10	0.692378829	0.372109592	2
285	2	11	0.713513755	0.418921351	1
286	2	12	0.72268682	0.385871053	1
287	2	13	0.667517105	0.340862751	1
288	2	14	0.704718543	0.349644631	1
289	2	15	0.742258801	0.34923315	1
290	2	16	0.697129991	0.480230331	1
291	2	17	0.6357854	0.23008132	1
292	2	18	0.786088399	0.827680349	2
293	2	19	0.755533727	0.346843719	1
294	2	20	0.599988422	0.399206996	1
295	2	21	0.652783127	0.528530419	1
296	2	22	0.651145654	0.408402175	1
297	2	23	0.70477442	0.313828528	1
298	2	24	0.708355552	0.460526198	2
299	2	25	0.62370086	0.465945601	1
300	2	26	0.606249699	0.284050822	1
301	2	27	0.691004881	0.431700677	1
302	2	28	0.695976862	0.383518994	2
303	2	29	0.707556965	0.42482698	1
304	2	3	0.78788931	0.402122885	2
305	2	30	0.700221247	0.370953351	1
306	2	31	0.653728453	0.402648181	1
307	2	32	0.673681901	0.448267847	1
308	2	33	0.662338297	0.255705923	1
309	2	34	0.578209409	0.262329727	1
310	2	35	0.593609768	0.408250779	1
311	2	36	0.610354007	0.494890809	1
312	2	37	0.612812468	0.507770002	1
313	2	38	0.583587356	0.399429202	1
314	2	39	0.663437317	0.459458888	1
315	2	4	0.765936747	0.384850681	1
316	2	5	0.78104792	0.192290604	2
317	2	6	0.649303996	0.270767361	1
318	2	7	0.70591608	0.377755761	1
319	2	8	0.731074611	0.46748957	1
320	2	9	0.744083586	0.484724104	1
321	20	21	0.704627051	0.65810734	1
322	20	22	0.622259041	0.486077875	1
323	20	23	0.583663501	0.414383352	1
324	20	24	0.617718323	0.360258281	1
325	20	25	0.480675965	0.417306125	1
326	20	26	0.469207744	0.437519252	2
327	20	27	0.603888124	0.436315656	1
328	20	28	0.589443863	0.389785409	1
329	20	29	0.613042776	0.427117348	1
330	20	30	0.637586464	0.612067938	1
331	20	31	0.541770676	0.615323722	1
332	20	32	0.583625146	0.465367645	1
333	20	33	0.551794187	0.321260929	1
334	20	34	0.451609271	0.29943949	1
335	20	35	0.457217719	0.226816341	1
336	20	36	0.460943472	0.262449354	2
337	20	37	0.460321211	0.215139449	1
338	20	38	0.444259277	0.38178584	1
339	20	39	0.511780898	0.423741609	1
340	21	22	0.649716355	0.514559269	1
341	21	23	0.638258454	0.423540264	1
342	21	24	0.665889112	0.34150207	1
343	21	25	0.500737565	0.373570114	1
344	21	26	0.488008629	0.292724013	2
345	21	27	0.658662403	0.580763698	1
346	21	28	0.641540946	0.335078955	1
347	21	29	0.653351682	0.340474844	1
348	21	30	0.681820672	0.575175405	2
349	21	31	0.557871412	0.645024419	1
350	21	32	0.650956592	0.442249745	1
351	21	33	0.598023282	0.368060976	1
352	21	34	0.446690344	0.238397494	1
353	21	35	0.460802914	0.234311312	1
354	21	36	0.475506962	0.316959739	1
355	21	37	0.468192923	0.180437401	1
356	21	38	0.460698365	0.335027903	2
357	21	39	0.533795461	0.511304319	2
358	22	23	0.652927314	0.329630196	1
359	22	24	0.663285573	0.279912531	1
360	22	25	0.595950699	0.274036169	1
361	22	26	0.580962662	0.279951781	1
362	22	27	0.612166478	0.332906902	1
363	22	28	0.624126916	0.225631416	2
364	22	29	0.610988526	0.315331221	1
365	22	30	0.625504318	0.28867802	2
366	22	31	0.617172723	0.316935629	1
367	22	32	0.615642371	0.298783064	1
368	22	33	0.613297318	0.155579001	1
369	22	34	0.500256203	0.081448942	2
370	22	35	0.520868457	0.09317717	1
371	22	36	0.539343749	0.170901895	2
372	22	37	0.532825799	0.107910544	2
373	22	38	0.502592273	0.261375189	2
374	22	39	0.557998554	0.315982729	1
375	23	24	0.718755859	0.265826494	1
376	23	25	0.63787767	0.448179543	1
377	23	26	0.682101424	0.580918431	1
378	23	27	0.7129904	0.509948671	1
379	23	28	0.724796847	0.320069283	1
380	23	29	0.716626864	0.36869061	1
381	23	30	0.684347455	0.269738853	1
382	23	31	0.665335979	0.31348747	2
383	23	32	0.680205251	0.440843761	1
384	23	33	0.730848428	0.457504421	1
385	23	34	0.571587603	0.267279416	1
386	23	35	0.580472664	0.405819714	1
387	23	36	0.592707097	0.384752721	1
388	23	37	0.600585204	0.282632023	1
389	23	38	0.582416043	0.343918383	2
390	23	39	0.613873778	0.373220652	1
391	24	25	0.661901611	0.358627558	1
392	24	26	0.629425368	0.251555592	1
393	24	27	0.709842683	0.364495337	1
394	24	28	0.717764378	0.484001279	1
395	24	29	0.706099351	0.495729536	1
396	24	30	0.731755031	0.432377756	1
397	24	31	0.703809225	0.358462334	1
398	24	32	0.689802065	0.309782892	1
399	24	33	0.685155748	0.230012536	1
400	24	34	0.541771435	0.195970461	2
401	24	35	0.566095424	0.229862601	1
402	24	36	0.564861126	0.263457537	1
403	24	37	0.569828805	0.335010827	2
404	24	38	0.540595422	0.291857004	1
405	24	39	0.619791725	0.298738658	1
406	25	26	0.705147313	0.391633391	1
407	25	27	0.582906629	0.483205348	1
408	25	28	0.605505298	0.340039849	2
409	25	29	0.57639619	0.366075873	1
410	25	30	0.590020266	0.252734333	1
411	25	31	0.721497424	0.49533695	1
412	25	32	0.594201583	0.526376307	1
413	25	33	0.639509274	0.3358109	1
414	25	34	0.603528001	0.35704124	2
415	25	35	0.612751427	0.482553482	1
416	25	36	0.601942813	0.45173192	2
417	25	37	0.604370456	0.459124625	1
418	25	38	0.567558698	0.436239153	1
419	25	39	0.614801814	0.588835359	1
420	26	27	0.572172147	0.357284069	1
421	26	28	0.602509203	0.285264105	1
422	26	29	0.588176259	0.365294397	1
423	26	30	0.578748279	0.230829179	2
424	26	31	0.669021659	0.255421847	1
425	26	32	0.586596504	0.220884651	2
426	26	33	0.644707633	0.429243982	1
427	26	34	0.575274427	0.293802917	1
428	26	35	0.586491753	0.432587534	1
429	26	36	0.592754726	0.406475782	1
430	26	37	0.581105181	0.31741339	2
431	26	38	0.531710748	0.399981976	1
432	26	39	0.57997785	0.294803917	1
433	27	28	0.804425331	0.605234265	1
434	27	29	0.803223302	0.617733121	1
435	27	30	0.766197716	0.450758666	1
436	27	31	0.659842593	0.459562898	1
437	27	32	0.718932312	0.547839701	1
438	27	33	0.760266346	0.656273246	1
439	27	34	0.54988859	0.312370241	2
440	27	35	0.552707274	0.359905303	1
441	27	36	0.557216968	0.447648466	1
442	27	37	0.558236005	0.301238865	1
443	27	38	0.556029263	0.378056467	1
444	27	39	0.64365786	0.747960567	1
445	28	29	0.842237422	0.76453495	1
446	28	30	0.754969194	0.441861629	1
447	28	31	0.680770681	0.441822886	2
448	28	32	0.717064559	0.468454689	1
449	28	33	0.782827593	0.528238177	1
450	28	34	0.555971154	0.29646641	1
451	28	35	0.562393593	0.315150797	2
452	28	36	0.575742442	0.384883761	2
453	28	37	0.5775367	0.368408918	1
454	28	38	0.560162541	0.419482082	1
455	28	39	0.630389558	0.431790054	2
456	29	30	0.775418341	0.418949395	1
457	29	31	0.658116626	0.362896353	1
458	29	32	0.706642551	0.432328612	1
459	29	33	0.771356807	0.580398142	1
460	29	34	0.542864677	0.300333828	2
461	29	35	0.551834314	0.32824403	2
462	29	36	0.569394608	0.349360913	1
463	29	37	0.566049508	0.36537689	1
464	29	38	0.562982907	0.332029998	1
465	29	39	0.629161101	0.396379769	1
466	3	10	0.689960525	0.503612399	1
467	3	11	0.700593118	0.412897468	1
468	3	12	0.734099744	0.541594028	1
469	3	13	0.675156396	0.33233127	1
470	3	14	0.709789413	0.372892916	1
471	3	15	0.853926792	0.939231575	1
472	3	16	0.707189131	0.379176795	1
473	3	17	0.645830351	0.416744322	2
474	3	18	0.707297511	0.347289503	1
475	3	19	0.699633437	0.337426245	1
476	3	20	0.587278048	0.357413858	1
477	3	21	0.651327477	0.40591678	1
478	3	22	0.629628649	0.249278352	1
479	3	23	0.684289309	0.283377022	2
480	3	24	0.78368436	0.642765403	1
481	3	25	0.623111588	0.398466378	1
482	3	26	0.584938607	0.14178291	1
483	3	27	0.69770089	0.473505557	2
484	3	28	0.686157723	0.524098396	1
485	3	29	0.688169467	0.393912733	1
486	3	30	0.716993867	0.564680219	1
487	3	31	0.665515706	0.418878555	1
488	3	32	0.671739083	0.328274071	2
489	3	33	0.65300888	0.199597895	2
490	3	34	0.558656341	0.367582798	1
491	3	35	0.574969354	0.339187205	1
492	3	36	0.583241502	0.358301282	1
493	3	37	0.589977498	0.311134875	1
494	3	38	0.558117693	0.198194444	2
495	3	39	0.637536852	0.418958247	1
496	3	4	0.75889531	0.288296163	1
497	3	5	0.745895399	0.35633409	1
498	3	6	0.63474406	0.366059661	1
499	3	7	0.70242625	0.459459335	1
500	3	8	0.740458867	0.4272044	1
501	3	9	0.742805978	0.330095589	2
502	30	31	0.712674102	0.59389782	1
503	30	32	0.710680287	0.34379518	1
504	30	33	0.708952659	0.274924964	1
505	30	34	0.536375784	0.217586547	1
506	30	35	0.544087717	0.140984088	2
507	30	36	0.571473521	0.231354281	1
508	30	37	0.566106552	0.209401086	2
509	30	38	0.565123232	0.219377354	1
510	30	39	0.637152388	0.385006756	2
511	31	32	0.659595975	0.357978493	1
512	31	33	0.697245001	0.379938453	1
513	31	34	0.584659443	0.297881126	1
514	31	35	0.59704526	0.270518541	1
515	31	36	0.61355586	0.291197151	1
516	31	37	0.615640786	0.237005576	2
517	31	38	0.584179701	0.22408691	2
518	31	39	0.64957268	0.43471694	1
519	32	33	0.690167385	0.412667036	1
520	32	34	0.508884503	0.207320645	1
521	32	35	0.529483858	0.226979434	2
522	32	36	0.535407929	0.312301397	1
523	32	37	0.536363569	0.261928976	1
524	32	38	0.526872289	0.42738986	1
525	32	39	0.606688662	0.645057559	1
526	33	34	0.57208871	0.33696568	1
527	33	35	0.610841486	0.354396522	2
528	33	36	0.603234884	0.386224121	2
529	33	37	0.595425884	0.30041647	1
530	33	38	0.602038155	0.342464864	2
531	33	39	0.670452293	0.539418101	1
532	34	35	0.797585905	0.672488451	1
533	34	36	0.777262125	0.643059552	1
534	34	37	0.769413421	0.542729735	1
535	34	38	0.67212202	0.131218642	1
536	34	39	0.692056182	0.321750045	1
537	35	36	0.825651646	0.673753738	1
538	35	37	0.810002927	0.624857724	2
539	35	38	0.696960027	0.272294939	1
540	35	39	0.728783485	0.3325001	1
541	36	37	0.876053097	0.876645863	2
542	36	38	0.712413479	0.273056149	1
543	36	39	0.727502546	0.448512644	1
544	37	38	0.724035635	0.293362319	1
545	37	39	0.73601925	0.290460765	1
546	38	39	0.762135112	0.404563069	1
547	4	10	0.681904797	0.446754903	1
548	4	11	0.704837091	0.261116743	2
549	4	12	0.726244525	0.588208079	1
550	4	13	0.680469684	0.480387598	2
551	4	14	0.725283491	0.548479378	1
552	4	15	0.736087751	0.328515768	1
553	4	16	0.691489538	0.465607166	1
554	4	17	0.612653859	0.147413999	1
555	4	18	0.713952428	0.372939438	2
556	4	19	0.74413828	0.58170104	1
557	4	20	0.542812146	0.340297759	1
558	4	21	0.607344073	0.351164192	1
559	4	22	0.628598925	0.315197885	1
560	4	23	0.809254258	0.636864364	1
561	4	24	0.69604944	0.159927517	1
562	4	25	0.646176253	0.376812458	1
563	4	26	0.660682926	0.49965328	2
564	4	27	0.709367705	0.415890902	2
565	4	28	0.729009088	0.265741765	1
566	4	29	0.702961773	0.247663587	1
567	4	30	0.682403195	0.227195799	1
568	4	31	0.671705196	0.234855995	1
569	4	32	0.668509374	0.368081808	2
570	4	33	0.721012077	0.439970583	1
571	4	34	0.604546554	0.377878666	1
572	4	35	0.629978626	0.404441237	1
573	4	36	0.641075858	0.407781184	1
574	4	37	0.640911828	0.283584952	2
575	4	38	0.608193529	0.285093993	1
576	4	39	0.66408027	0.39905867	2
577	4	5	0.856530733	0.61769259	1
578	4	6	0.715999848	0.592124104	1
579	4	7	0.664749029	0.33072412	1
580	4	8	0.714700521	0.395100296	1
581	4	9	0.691719658	0.315824866	1
582	5	10	0.676419681	0.53576088	1
583	5	11	0.707154093	0.320908993	2
584	5	12	0.739437642	0.594932914	1
585	5	13	0.684497102	0.39002347	2
586	5	14	0.720789929	0.625749111	2
587	5	15	0.725742992	0.394494593	1
588	5	16	0.684023908	0.294576943	1
589	5	17	0.605123426	0.191955417	1
590	5	18	0.714325095	0.258782029	1
591	5	19	0.756563263	0.700285792	1
592	5	20	0.550722093	0.383871317	1
593	5	21	0.595148831	0.403855503	1
594	5	22	0.623836752	0.230399117	1
595	5	23	0.786861721	0.539816976	1
596	5	24	0.700016779	0.220996767	1
597	5	25	0.644784444	0.331061125	1
598	5	26	0.668572493	0.386058658	1
599	5	27	0.708545343	0.502025843	1
600	5	28	0.737390285	0.325528651	1
601	5	29	0.718828761	0.300790608	1
602	5	30	0.692421973	0.484043539	1
603	5	31	0.679781904	0.475305587	2
604	5	32	0.665397114	0.290125489	1
605	5	33	0.720478736	0.561791182	2
606	5	34	0.607416678	0.265669107	1
607	5	35	0.623904588	0.286728382	1
608	5	36	0.651783638	0.275268555	1
609	5	37	0.643309116	0.148058087	1
610	5	38	0.619944096	0.257333964	1
611	5	39	0.671690133	0.427082598	1
612	5	6	0.728029759	0.420036852	1
613	5	7	0.684169104	0.181616351	1
614	5	8	0.717048301	0.50886637	1
615	5	9	0.679820963	0.267412603	2
616	6	10	0.550976062	0.433995992	1
617	6	11	0.561408325	0.319427192	2
618	6	12	0.613968923	0.48343128	1
619	6	13	0.651714864	0.456004024	1
620	6	14	0.626067864	0.34804672	1
621	6	15	0.619810238	0.372177452	2
622	6	16	0.580932206	0.345972776	1
623	6	17	0.51966544	0.349292099	1
624	6	18	0.601206174	0.164343446	1
625	6	19	0.598461066	0.444062173	1
626	6	20	0.462780953	0.3432329	1
627	6	21	0.470388875	0.258117318	1
628	6	22	0.562295336	0.191268981	1
629	6	23	0.647302386	0.471394956	1
630	6	24	0.600127384	0.214070648	1
631	6	25	0.690019313	0.377190381	1
632	6	26	0.809585321	0.599671364	2
633	6	27	0.570943284	0.372838855	1
634	6	28	0.594019582	0.314948022	1
635	6	29	0.575019927	0.313274086	1
636	6	30	0.565533914	0.24152337	1
637	6	31	0.648801984	0.267256379	1
638	6	32	0.563123904	0.243604258	1
639	6	33	0.643318604	0.397214621	1
640	6	34	0.631996486	0.512853622	1
641	6	35	0.626371274	0.451168418	2
642	6	36	0.643475864	0.460428536	1
643	6	37	0.635788232	0.323626637	1
644	6	38	0.58174212	0.155487359	1
645	6	39	0.625320823	0.338040203	1
646	6	7	0.63353097	0.381939292	2
647	6	8	0.690854997	0.359991372	1
648	6	9	0.571416748	0.234140277	1
649	7	10	0.615522505	0.367522299	1
650	7	11	0.631103398	0.285864532	2
651	7	12	0.669034781	0.399108291	2
652	7	13	0.661313007	0.51326561	1
653	7	14	0.658746705	0.222783491	1
654	7	15	0.681251282	0.393637538	1
655	7	16	0.655469404	0.346966386	1
656	7	17	0.710652053	0.562422752	1
657	7	18	0.64776154	0.221347004	1
658	7	19	0.647898817	0.287130952	1
659	7	20	0.665122901	0.429879427	1
660	7	21	0.621847335	0.530286431	1
661	7	22	0.684912878	0.618381143	1
662	7	23	0.618588104	0.317014813	2
663	7	24	0.656250311	0.270567298	1
664	7	25	0.597825524	0.409527421	1
665	7	26	0.572712183	0.152810514	1
666	7	27	0.634448175	0.357956201	1
667	7	28	0.607916394	0.237584889	1
668	7	29	0.626599973	0.263668299	1
669	7	30	0.651090339	0.261005104	1
670	7	31	0.628778413	0.453170717	1
671	7	32	0.621107835	0.255568266	1
672	7	33	0.620671734	0.201482564	2
673	7	34	0.565620458	0.397418261	1
674	7	35	0.594095643	0.301121712	1
675	7	36	0.604737148	0.353433013	2
676	7	37	0.604065278	0.246677309	2
677	7	38	0.545996724	0.067798838	1
678	7	39	0.618436911	0.337896168	1
679	7	8	0.730015869	0.454438686	2
680	7	9	0.707283408	0.381805062	1
681	8	10	0.610126706	0.621656358	1
682	8	11	0.62897635	0.302993685	1
683	8	12	0.68397592	0.626343906	2
684	8	13	0.668358264	0.474167824	1
685	8	14	0.664226517	0.444035828	1
686	8	15	0.716182933	0.433502734	1
687	8	16	0.656911105	0.410190105	1
688	8	17	0.612938884	0.265913546	1
689	8	18	0.648175685	0.396091312	1
690	8	19	0.647102088	0.533919215	1
691	8	20	0.560282256	0.545729935	1
692	8	21	0.596707025	0.601335645	2
693	8	22	0.655695895	0.416889846	1
694	8	23	0.637148446	0.378635198	2
695	8	24	0.677993415	0.282353997	2
696	8	25	0.702468914	0.684707582	1
697	8	26	0.625065864	0.33121556	1
698	8	27	0.620725049	0.582753956	1
699	8	28	0.618137421	0.323369801	1
700	8	29	0.622703475	0.303523779	2
701	8	30	0.631761728	0.382432461	1
702	8	31	0.694809617	0.594002068	1
703	8	32	0.611963391	0.441011995	2
704	8	33	0.635154569	0.343482316	1
705	8	34	0.579508341	0.310791194	1
706	8	35	0.609101302	0.30786097	1
707	8	36	0.627254542	0.307052821	1
708	8	37	0.624618896	0.19925487	1
709	8	38	0.584395402	0.370188236	1
710	8	39	0.64258156	0.641101003	1
711	8	9	0.718435125	0.520174921	1
712	9	10	0.67921521	0.317367136	1
713	9	11	0.681543211	0.174918592	2
714	9	12	0.710427427	0.428338587	1
715	9	13	0.653315203	0.44107455	1
716	9	14	0.686146454	0.248519525	1
717	9	15	0.726523186	0.321550131	1
718	9	16	0.701054007	0.199600667	1
719	9	17	0.681055915	0.380358338	2
720	9	18	0.688920327	0.321292877	1
721	9	19	0.675507186	0.42360884	2
722	9	20	0.638626004	0.545464039	1
723	9	21	0.784539657	0.758247018	1
724	9	22	0.638890817	0.454275608	1
725	9	23	0.640562382	0.309708416	1
726	9	24	0.674180832	0.17499432	1
727	9	25	0.552344242	0.257392883	1
728	9	26	0.523877645	0.258235037	1
729	9	27	0.672858758	0.365551889	1
730	9	28	0.641841562	0.207935333	1
731	9	29	0.665974026	0.158971667	2
732	9	30	0.673801835	0.436683834	1
733	9	31	0.59916544	0.403305233	1
734	9	32	0.657062464	0.318691313	2
735	9	33	0.619240149	0.157208338	1
736	9	34	0.512175024	0.234149218	1
737	9	35	0.530527506	0.194023281	1
738	9	36	0.544454477	0.284539878	1
739	9	37	0.542928125	0.190842226	2
740	9	38	0.51966545	0.355698586	1
741	9	39	0.594312923	0.330956876	1
